# Supplementary material for: Biomechanics of the Peacock’s Display: How Feather Structure and Resonance Influence Multimodal Signaling
Source: PLoS One. 2016 Apr 27;11(4):e0152759. doi: 10.1371/journal.pone.0152759 (PMC4847759; doi:10.1371/journal.pone.0152759)
Supplement: S1 Datasets — (ZIP) [file pone.0152759.s001.zip]

Archive with 30 entries (27 files):
- S14_data/
- S14_data/eyespotmanipulation_spectra.csv
- __MACOSX/
- __MACOSX/S14_data/
- __MACOSX/S14_data/._eyespotmanipulation_spectra.csv
- S14_data/eyespotrigidgel_spectra.csv
- __MACOSX/S14_data/._eyespotrigidgel_spectra.csv
- S14_data/eyespotspectra_redux.csv
- __MACOSX/S14_data/._eyespotspectra_redux.csv
- S14_data/featherbiomechanicsplotdata.csv
- __MACOSX/S14_data/._featherbiomechanicsplotdata.csv
- S14_data/femalearray_spectra.csv
- __MACOSX/S14_data/._femalearray_spectra.csv
- S14_data/femalecoverts_spectra.csv
- __MACOSX/S14_data/._femalecoverts_spectra.csv
- S14_data/PCbiomechanics4.RData
- __MACOSX/S14_data/._PCbiomechanics4.RData
- S14_data/PCbiomechanics4.Rmd
- __MACOSX/S14_data/._PCbiomechanics4.Rmd
- S14_data/peacockbiomechanics_Qinfo_updated.csv
- __MACOSX/S14_data/._peacockbiomechanics_Qinfo_updated.csv
- S14_data/peacockbiomechanics_resonanceinfo_updated.csv
- __MACOSX/S14_data/._peacockbiomechanics_resonanceinfo_updated.csv
- S14_data/tailarray_spectra.csv
- __MACOSX/S14_data/._tailarray_spectra.csv
- S14_data/tailrigidgel_spectra.csv
- __MACOSX/S14_data/._tailrigidgel_spectra.csv
- S14_data/trainarray_spectra2.csv
- __MACOSX/S14_data/._trainarray_spectra2.csv
- __MACOSX/._S14_data
