# Supplementary material for: Biomechanics of the Peacock’s Display: How Feather Structure and Resonance Influence Multimodal Signaling
Source: PLoS One. 2016 Apr 27;11(4):e0152759. doi: 10.1371/journal.pone.0152759 (PMC4847759; doi:10.1371/journal.pone.0152759)
Supplement: S1 Datasets — (ZIP) [file pone.0152759.s001.zip › S14_data/PCbiomechanics4.Rmd]

---
title: "Statistical Supplement"
author: "Roz Dakin & Bob Montgomerie"
date: "20 December 2015"
output:
  word_document:
    fig_height: 4
    fig_width: 5
    highlight: tango
    toc: yes
  pdf_document:
    highlight: tango
    keep_tex: yes
    number_sections: yes
    toc: yes
  html_document:
    fig_height: 4
    fig_width: 5
    highlight: tango
    number_sections: yes
    theme: cerulean
    toc: yes
---
This is the R code and output for statistical analyses included in this paper and supplementary material:
*Dakin R, McCrossan O, Hare JF, Montgomerie R,Kane SA. 2015ms Biomechanics of the peacock’s display: how feather structure facilitates the performance of a multimodal signal*

# Setup
## R details
  * File creation date: `r Sys.Date()`
  * `r R.version.string`
  * `dplyr` package version: `r packageVersion("dplyr")`
  * `nlme` package version: `r packageVersion("nlme")`
  * `lme4` package version: `r packageVersion("lme4")`
  * `MuMIn` package version: `r packageVersion("MuMIn")`
  * `multcomp` package version: `r packageVersion("multcomp")`
  * `boot` package version: `r packageVersion("boot")`
  * `multcomp` package version: `r packageVersion("multcomp")`

## Packages to load
```{r, message=FALSE}
library(dplyr)
library(nlme)
library(lme4)
library(MuMIn)
library(multcomp)
library(boot)
library(car)
library(psych)
library(Rmisc)
library(arm)
```

## Datasets
The data analyzed here are in the following datasets, which will be deposited on DRYAD:  

- growth.csv: train feather growth during the breeding season
- rattle.csv: train and train-rattling data
- other.csv: wing-shaking and shivvering data

Load the data into R from the active workspace.
```{r}
growth <-  read.csv("growth.csv")
rattle <-  read.csv("rattle.csv")
other <-  read.csv("other.csv")
```

# Descriptive statistics for peacock displays
Summarized in table 1 of the main text.
```{r}
peak <- subset(rattle, sample=='peak') #select data for peak period

#analysis of peak frequencies for train- (male) and covert-rattling frequencies (female)
idmeans0 <- aggregate(peak$freq, by=list(id=peak$id,type=peak$type), 'mean') #calculate mean peak frequency for each individual
describeBy(idmeans0$x, group=idmeans0$type) #decriptive stats for peak frequency each age/sex category calculated from means per individual

#confidence intervals for each of the means in descriptive stats above
CI(subset(idmeans0$x, idmeans0$type=='female'))
CI(subset(idmeans0$x, idmeans0$type=='male'))
CI(subset(idmeans0$x, idmeans0$type=='juvenile'))

#analysis of shivers and wing shakes from 'others' dataset
idmeans1 <- aggregate(other$frequency, by=list(id=other$id,behaviour=other$behaviour), 'mean') #this calculates mean frequency of each behaviour for each individual

describeBy(idmeans1$x, group = idmeans1$behaviour) #calculate separate descriptive stats for shiver and wing-shake
#confidence intervals for each of the means in descriptive stats above
CI(subset(idmeans1$x, idmeans1$behaviour =='shiver'))
CI(subset(idmeans1$x, idmeans1$behaviour =='wing-shake'))
```

# Comparing train- and covert-rattling frequencies 
Compare age/sex classes during pre-peak, peak and post-peak samples
```{r}
#full model with interaction term
mod3 <- lme(freq~sample*type, random=~1|id/boutID, data=rattle, na.action=na.omit) 
summary(mod3)
Anova(mod3)

plot(mod3) #plot standardized residuals against fitted

#test assumptions
hist(residuals(mod3))
qqnorm(residuals(mod3))
shapiro.test(residuals(mod3)) # slight but significant departure from normality 

#due to interaction term woith P< 0.20 and small sample size, analyze pre-peak, peak, and post-peak frequencies separately
#compare sex/age groups only for peak frequencies
mod4 <- lme(freq~type, random=~1|id/boutID, data=peak, na.action=na.omit) 
summary(mod4)
Anova(mod4)

#test assumptions
hist(residuals(mod4))
qqnorm(residuals(mod4))
shapiro.test(residuals(mod4))

#compare sex/age groups for pre- and post-peak frequencies
pre <- subset(rattle, sample=='pre')
post <- subset(rattle, sample=='post')
mod5 <- lme(freq~type, random=~1|id/boutID, data=pre, na.action=na.omit) 
mod6 <- lme(freq~type, random=~1|id/boutID, data=post, na.action=na.omit) 
Anova(mod5)
Anova(mod6)
summary(glht(mod5, linfct=mcp(type='Tukey')))
summary(glht(mod6, linfct=mcp(type='Tukey'))) 

shapiro.test(residuals(mod5))
shapiro.test(residuals(mod6))
```

# Peacock train growth analysis 
Details are reported in the supplement to show that the linear approximation that we used was reasonable, and that different feather growth models give very similar growth rates.
```{r}
growth <- growth[with(growth,order(traindate)),] #sort train length data by date

# lognormal model fit
lognormal <- lm(train~log(traindate), data=growth)
summary(lognormal)

# gompertz model fit
getInitial(train~SSgompertz(log(growth$traindate), 150, 30, 0.3), data=growth)
gompertz <- nls(train~SSgompertz(log(traindate), Asym, b2, b3), data=growth, start=c(Asym=150, b2=30, b3=0.3))
summary(gompertz)

# logistic (3 parameter) model fit
getInitial(train~SSlogis(growth$traindate, 144, 13, 23), data=growth)
logistic3 <- nls(train~SSlogis(traindate, Asym, xmid, scal), data=growth, start=c(Asym=140, xmid=10, scal=20))
summary(logistic3)

par(mfrow=c(1,3))
plot(train~traindate, growth, type='p');points(predict(lognormal)~growth$traindate, type='l')
plot(train~traindate, growth, type='p');points(predict(gompertz)~growth$traindate, type='l')
plot(train~traindate, growth, type='p');points(predict(logistic3)~growth$traindate, type='l')

# predicted feather growth cm/day over days 69-80 (linear approximation)
unname((predict(lognormal, newdata=data.frame(traindate=c(69,80)))[2]-predict(lognormal, newdata=data.frame(traindate=c(69,80)))[1])/(80-69))
unname((predict(gompertz, newdata=data.frame(traindate=c(69,80)))[2]-predict(gompertz, newdata=data.frame(traindate=c(69,80)))[1])/(80-69))
unname((predict(logistic3, newdata=data.frame(traindate=c(69,80)))[2]-predict(logistic3, newdata=data.frame(traindate=c(69,80)))[1])/(80-69))

# bootstrapping the logistic fit to get CI
myfun <- function(x, d){
	fmBoot <- nls(train~SSlogis(traindate, Asym, xmid, scal), data=x[d,], start=c(Asym=140, xmid=10, scal=20), control=list(maxiter=100,warnOnly=T))
	return((predict(fmBoot, newdata=data.frame(traindate=c(69,80)))[2]-predict(fmBoot, newdata=data.frame(traindate=c(69,80)))[1])/(80-69))
}
set.seed(101)
myboot <- boot(growth, myfun, 10000);(myboot) # 10,000 replicates; result SE = 0.04652229
boot.ci(myboot, type='bca') #result: 95% CI is 0.3168,  0.49960
```

# Factors associated with peacock vibration frequency
Linear mixed effects models to predict feather vibration freq uency during train-rattling display
```{r}
# calculate train length on date of display, corrected for train growth of 0.41 cm/day relative to date train was measured
rattle$trainLcor <- rattle$trainL + 0.41 * (rattle$displaydateDOY-rattle$traindateDOY)

# evaluate 13 candidate models: one is intercept-only (null model), other models have either no morphological variables or only 1 of the 3 morphological variables, as well as day+temp, day+time, or day alone. All models except the intercept-only model include sample period and day of the year

mod.full <- lme(freq~sample+timeH+displaydateDOY+trainLcor+rectrixL+eyespots+temperatureC, random=~1|id/boutID, data=rattle[!is.na(rattle$freq)&!is.na(rattle$trainL),], method='ML')
summary(mod.full)               

#compare and evaluate 13 candidate models
(mods <- dredge(mod.full, subset=
(displaydateDOY&sample&!timeH&temperatureC& trainLcor&!eyespots&!rectrixL)|
(displaydateDOY&sample&!timeH&temperatureC& !trainLcor&eyespots&!rectrixL)|
(displaydateDOY&sample&!timeH&temperatureC& !trainLcor&!eyespots&rectrixL)|
(displaydateDOY&sample&!timeH&temperatureC& !trainLcor&!eyespots&!rectrixL)|
(displaydateDOY&sample&timeH&!temperatureC& trainLcor&!eyespots&!rectrixL)|
(displaydateDOY&sample&timeH&!temperatureC& !trainLcor&eyespots&!rectrixL)|
(displaydateDOY&sample&timeH&!temperatureC& !trainLcor&!eyespots&rectrixL)|
(displaydateDOY&sample&timeH&!temperatureC& !trainLcor&!eyespots&!rectrixL)|
(displaydateDOY&sample&!timeH&!temperatureC& trainLcor&!eyespots&!rectrixL)|
(displaydateDOY&sample&!timeH&!temperatureC& !trainLcor&eyespots&!rectrixL)|
(displaydateDOY&sample&!timeH&!temperatureC& !trainLcor&!eyespots&rectrixL)|
(displaydateDOY&sample&!timeH&!temperatureC& !trainLcor&!eyespots&!rectrixL)|
(!displaydateDOY&!sample&!timeH&!temperatureC& !trainLcor&!eyespots&!rectrixL)))

avmods <- model.avg(mods,subset = delta < 2)
summary(avmods)
confint(avmods)

#same but this time with standardized predictors
(modsbeta <- dredge(mod.full, beta = "sd", subset=
(displaydateDOY&sample&!timeH&temperatureC& trainLcor&!eyespots&!rectrixL)|
(displaydateDOY&sample&!timeH&temperatureC& !trainLcor&eyespots&!rectrixL)|
(displaydateDOY&sample&!timeH&temperatureC& !trainLcor&!eyespots&rectrixL)|
(displaydateDOY&sample&!timeH&temperatureC& !trainLcor&!eyespots&!rectrixL)|
(displaydateDOY&sample&timeH&!temperatureC& trainLcor&!eyespots&!rectrixL)|
(displaydateDOY&sample&timeH&!temperatureC& !trainLcor&eyespots&!rectrixL)|
(displaydateDOY&sample&timeH&!temperatureC& !trainLcor&!eyespots&rectrixL)|
(displaydateDOY&sample&timeH&!temperatureC& !trainLcor&!eyespots&!rectrixL)|
(displaydateDOY&sample&!timeH&!temperatureC& trainLcor&!eyespots&!rectrixL)|
(displaydateDOY&sample&!timeH&!temperatureC& !trainLcor&eyespots&!rectrixL)|
(displaydateDOY&sample&!timeH&!temperatureC& !trainLcor&!eyespots&rectrixL)|
(displaydateDOY&sample&!timeH&!temperatureC& !trainLcor&!eyespots&!rectrixL)|
(!displaydateDOY&!sample&!timeH&!temperatureC& !trainLcor&!eyespots&!rectrixL)))

avmodsbeta <- model.avg(modsbeta,subset = delta < 2)
summary(avmodsbeta)
confint(avmodsbeta)

#best-fitting model
mod.best <- lmer(freq~displaydateDOY+sample+timeH+trainLcor+(1|id/boutID), data=rattle[!is.na(rattle$freq)&!is.na(rattle$trainL),]) # best model
plot(mod.best) #plot stadardized residuals against fitted
summary(mod.best)
shapiro.test(residuals(mod.best))

#calulate R^2 for best fitting model
r.squaredGLMM(mod.best) 
mod.TLonly <- lmer(freq~trainLcor+(1|id/boutID), data=rattle[!is.na(rattle$freq)&!is.na(rattle$trainL),])  # model with train length only
r.squaredGLMM(mod.TLonly)

#same model as mod.full, above, without correcting for train growth
mod.full2 <- lme(freq~sample+timeH+displaydateDOY+trainL+rectrixL+eyespots+temperatureC, random=~1|id/boutID, data=rattle[!is.na(rattle$freq)&!is.na(rattle$trainL),], method='ML')

(mods2 <- dredge(mod.full2, subset=
(displaydateDOY&sample&!timeH&temperatureC& trainL&!eyespots&!rectrixL)|
(displaydateDOY&sample&!timeH&temperatureC& !trainL&eyespots&!rectrixL)|
(displaydateDOY&sample&!timeH&temperatureC& !trainL&!eyespots&rectrixL)|
(displaydateDOY&sample&!timeH&temperatureC& !trainL&!eyespots&!rectrixL)|
(displaydateDOY&sample&timeH&!temperatureC& trainL&!eyespots&!rectrixL)|
(displaydateDOY&sample&timeH&!temperatureC& !trainL&eyespots&!rectrixL)|
(displaydateDOY&sample&timeH&!temperatureC& !trainL&!eyespots&rectrixL)|
(displaydateDOY&sample&timeH&!temperatureC& !trainL&!eyespots&!rectrixL)|
(displaydateDOY&sample&!timeH&!temperatureC& trainL&!eyespots&!rectrixL)|
(displaydateDOY&sample&!timeH&!temperatureC& !trainL&eyespots&!rectrixL)|
(displaydateDOY&sample&!timeH&!temperatureC& !trainL&!eyespots&rectrixL)|
(displaydateDOY&sample&!timeH&!temperatureC& !trainL&!eyespots&!rectrixL)|
(!displaydateDOY&!sample&!timeH&!temperatureC& !trainL&!eyespots&!rectrixL)))
```
__SUMMARY: model that does not correct for train growth (mods2) gives same results as model correcting for train growth except that in mods2 analysis, there are 3 instead of 2 top models and the third ranked model includes the number of eyespots as a predictor__
